# Supplementary material for: Prenatal and perinatal analgesic exposure and autism: an ecological link
Source: Environ Health. 2013 May 9;12:41. doi: 10.1186/1476-069X-12-41 (PMC3673819; doi:10.1186/1476-069X-12-41)
Supplement: Additional file 1 — All Studies Reported in CDC Summary of Autism/ASD Prevalence Studies. Summary of CDC studies divided into two groups. The first group has some members born post-1995 (some likely to be exposed to paracetamol at time of circumcision) and the second group born pre-1995 (exposure unlikely). The chart displays the study author, country, year published, range of birth years, ratio of males to females, study population, and the overall and male ASD prevalence [113-163]. [file 1476-069X-12-41-S1.xlsx]

## Sheet: Sheet1
Additional File 1
		All Studies Reported in CDC Summary of Autism/ASD Prevalence Studies
		Comparison Group with some of cohort with born post 1995
Study	REF #	Country	Study year published	Youngest birth year	Oldest birth year	Avg birth year	avg birth yr*pop	wted avg birth year	Male to female(1) ASD prevalence ratio	Study population	Overall ASD rate/1000 from CDC	Circumcision rate	Male prevalence/1000
Parner	[113]	Australia	2011	1994	1999	1996.5	303587790	#DIV/0!	4.55556	152060	5.1	0.32	8.364
Williams	[114]	Australia	2008	1991	1998	1994.5	1.0888e+07		4	5459	4.1	0.32	6.56
Icasiano	[115]	Australia	2004	1985	2000	1992.5	8.99674e+07		8.3	45153	3.9	0.32	6.96129
Oullette	[116]	Canada	2007	1987	2000	1993.5	4.46651e+09	#DIV/0!	5.4	2240537	4.3	0.319	7.25625
Parner	[113]	Denmark	2011	1994	1999	1996.5	808215144	#DIV/0!	4.55556	404816	6.9	0.097	11.316
Lauritsen	[117]	Denmark	2004	1992	2001	1996.5	1.36241e+09		4.55556	682397	1.2	0.097	1.968
Chakrabarti	[118]	UK	2001	1991.5	1995.5	1993.5	30899250	#DIV/0!	3.85437	15500	1.68	0.038	2.66784
Baron-Cohen	[119]	UK	2009	1994	1999	1996.5	10948806		5.3	5484	15.7	0.038	26.4159
Lingam	[120]	UK	2003	1986	1995	1990.5	370643043		4.79167	186206	1.5	0.038	2.48201
Baird	[121]	UK	2000	1990	1996.5	1993.25	3.23604e+07		5.8	16235	3.1	0.038	5.28824
Wong	[122]	Hong Kong	2008	1972	2005	1988.5	8445569131	#DIV/0!	6.58	4247206	1.6	0.01	2.77784
Kim*	[41]	South Korea	2011	1993	2002	1997.5	110393835	#DIV/0!	5.3	55266	9.4	0.38	15.8159
Chien	[123]	Taiwan	2011	1978	2005	1991.5	742116543	#DIV/0!	3.53	372642	2.9	0.087	4.51965
CDC ADDM-Rice	[124]	USA	2009	1996	1996	1996	343980660	#DIV/0!	3.7	172335	8	0.79	12.5957
Zimmerman	[125]	USA	2011	1994	2000	1997	178659608		4.54	89464	10.1	0.628	16.5538
Windham	[126]	USA	2011	1994	1996	1995	323991990		6.2	162402	4.7	0.628	8.09444
Betrand	[127]	USA	2001	1988	1995	1991.5	17915534		2.7	8996	4	0.628	5.83784
Mulvihill CDC	[128]	USA	2009	1998	1998	1998	615459924		4.5	308038	9	0.628	14.7273
Baios	[23]	USA	2012	2000	2000	2000	674186000		4.67	337093	11.3		18.6141
Montiel	[129]	Venezuela	2008	1996	2003	1999.5	5.09683e+08	#DIV/0!	3.17	254905	1.7	0.004	2.58465
20 total studies						wt avg.			0	9762194	(total)
		Comparison Group with all of cohort born before 1995
Study	REF #	Country	Study year published	Youngest birth year	Oldest birth year	Avg birth year	avg birth yr*pop	wted avg birth year	Male to female(1) ASD prevalence ratio	Study population	Overall ASD rate/1000 from CDC	Circumcision rate	Male prevalence/1000
Bryson	[130]	Canada	1988	1971	1979	1975	41080000	#DIV/0!	2.5	20800	1.01	0.388	1.44286
Fombonne	[131]	Canada	2006	1966	1993	1979.5	5.49291e+07		4.8	27749	2.16	0.388	3.57517
Kocovska	[132]	Denmark	2012	1985	1994	1989.5			2.72	7128	9.4		13.7
Wing and Gould	[133]	UK	1979	1956	1970	1963	68705000	#DIV/0!	4.13	35000	0.49	0.065	0.788967
Baird	[134]	UK	2006	1980	1982	1981	112813988		5.8	56948	3.89	0.065	6.63588
Fombonne	[135]	UK	2001	1984	1994	1989	24920181		4.61798	12529	2.61	0.065	4.29084
Powell	[136]	Uk	2000	1991	1994	1992.5	58181000		5.7	29200	0.96	0.065	1.63343
Webb	[137]	UK-Wales	1997	1977	1989	1983	145353900		7	73300	0.72	0.065	1.26
Kielinen	[138]	Finland	2000	1978	1991	1984.5	303096654	1984.5	3.06	152732	1.22	0.071	1.83901
Cialdella and Mamelle	[139]	France	1989	1977	1983	1980	267656400	#DIV/0!	2.3	135180	0.51	0.14	0.710909
Fombonne	[140]	France	1997	1976	1987	1981.5	6.44675e+08		1.81	325347	0.54	0.14	0.695658
Fombonne and Mazaubrun	[141]	France	1992	1972	1976	1974	542486784		2.1	274816	0.49	0.14	0.663871
Steinhausen	[142]	Germany	1986	1968	1982	1975	552241600	1975	2.25	279616	0.19	0.109	0.263077
Magnusson	[143]	Iceland	2000	1983	1992	1987.5	8.57666e+07	1987.5	3.6	43153	0.86	0.001	1.34609
Mc Carthy	[144]	Ireland	1984	1968	1970	1969	127985000	1969	1.3	65000	0.43	0.019	0.486087
Sugiyama and Abe	[145]	Japan	1989	1974	1982	1978	24256214	#DIV/0!	4	12263	1.3	0.002	2.08
Matsuishi	[146]	Japan	1987	1971	1979	1975	64847150		4	32834	1.55	0.002	2.48
Tanoue	[147]	Japan	1988	1970	1982	1976	188498544		4.22	95394	1.38	0.002	2.23126
Ishii & Takahashi	[148]	Japan	1983	1969	1975	1972	69020000		6	35000	1.6	0.002	2.74286
Hoshino	[149]	Japan	1982	1960	1977	1968.5	4.60706e+08		9	234039	0.23	0.002	0.414
Honda	[150]	Japan	1996	1988	1992.5	1990.25	1.69908e+07		2	8537	2.11	0.002	2.81333
Sponheim and Skeldae	[151]	Norway	1998	1978	1989	1983.5	130292148	1983.5	2.09	65688	0.38	0.011	0.514045
Gillberg	[152]	Sweden	1991	1975	1984	1979.5	154610827	#DIV/0!	3.86	78106	0.95	0.022	1.50905
Steffenberg & Gilberg	[153]	Sweden	1986	1974	1984	1979	155179327		2.7	78413	0.45	0.022	0.656757
Gillberg	[154]	Sweden	1984	1962	1976	1969	253181896		3.3	128584	0.2	0.022	0.306977
Bohman	[155]	Sweden	1983	1959	1979	1969	135861000		3.43	69000	0.3	0.022	0.46456
Arvidsson	[156]	Sweden	1997	1988	1991	1989.5	3.86162e+06		3.5	1941	3.1	0.022	4.82222
Kadesjo	[157]	Sweden	1999	1984.3	1985.3	1984.8	1.63944e+06		9	826	6	0.022	10.8
CDC ADDM-Rice	[125]	USA	2007	1992	1992	1992	374019912	#DIV/0!	4.3	187761	6.7	0.594	10.8717
Network	[158]	USA	2007	1994	1994	1994	885435700		4.3	444050	6.6	0.594	10.7094
Yeargin	[159]	USA	2003	1986	1993	1989.5	576955000		4	290000	3.4	0.594	5.44
Ritvo	[160]	USA	1989	1972	1980	1976	365208272		3.7	184822	0.4	0.594	0.629787
Burd	[161]	USA	1987	1967	1983	1975	357447350		2.7	180986	0.12	0.594	0.175135
Treffert	[162]	USA	1970	1950	1964	1957	1760810750		3.38	899750	0.31	0.594	0.478447
Croen	[163]	USA	2001	1987	1994	1990.5	9.13706e+09		4.26	4590333	1.1	0.594	1.78
35 total studies						wt avg.			3.94	9156825	(total)
*utilized autism rate extracted from study
Exclusions		Country	Year		Reason
Lotter	n/a	UK	1966		unable to locate study
Brask	n/a	Denmark	1970		unable to locate study
Gurney	[43]	USA	2003		no study population
Al-Farsi	[42]	Oman	2010		incomplete case attainment
