# Supplementary material for: Prenatal and perinatal analgesic exposure and autism: an ecological link
Source: Environ Health. 2013 May 9;12:41. doi: 10.1186/1476-069X-12-41 (PMC3673819; doi:10.1186/1476-069X-12-41)
Supplement: Additional file 2 — Prenatal Paracetamol Exposure Studies Summary. All prenatal paracetamol studies identified by a systematic search of the PubMed database. Studies without overlapping birth years with the autism prevalence studies are denoted with an “*” and were not utilized in the analysis. The chart displays the study author, country, year published, range of birth years, the study population, paracetamol usage rate, and study methodology [164-192]. [file 1476-069X-12-41-S2.xlsx]

## Sheet: Sheet1
Additional File 2
			Prenatal Paracetamol Exposure Studies Summary
APAP study	Ref #	Country	Year Published	Study population	Paracetamol prenatal usage rate	Birth Years	Methodology	Total population for country(1)	Weight	Weight*rate	Weighted average country usage rate (2)	Country	Notes
Stosic	[164]	Australia*	2011	78	0.436	2009	self-report	78	1	0.436	0.436	Australia
Werler	[165]	Canada&US	2003	1130	0.51	1995-1998	self-report	1130	1	0.51	0.51	Canada&US	different population from other Werler 2003
Jensen	[166]	Denmark	2010	47400	0.473608	1996-2002	self-report	356310	0.13303	0.0630041	0.228424	Denmark
Rebordosa	[167]	Denmark	2008	90459	0.54	1996-2003	self-report		0.253877	0.137094		Denmark
Anderson	[168]	Denmark	2012	197060	0.05	1996-2008	record review		0.553058	0.0276529		Denmark	known underreporting using prescription APAP only
Bisgaard	[169]	Denmark	2009	411	0.143552	1998-2001	self-report		0.00115349	0.000165586		Denmark	3rd trimester exposure only
Thulstrup	[170]	Denmark	1999	20980	0.00862726	1991-1996	record review		0.0588813	0.000507985		Denmark	prescription data base
Shaheen	[171]	England	2005	9400	0.53	1991-1992	self-report	15837	1	0.53	0.53	England	51%early 40% late pregnancy
Heikkilä	[172]	Finland	1994	5851	0.12	1987-1988	self-report	5851	1	0.12	0.12	Finland	all analgesics 15%*.8
Lee	[173]	South Korea	2011	562	0.482206	2000-2009	self-report	562	1	0.482206	0.482206	South Korea
Goksor	[174]	Sweden	2011	4496	0.08	2003	self-report	4496	1	0.08	0.08	Sweden
Kang	[175]	USA	2009	1505	0.69	1997-2000	self-report	19923	0.0755408	0.0521232	0.606216	US
Persky	[176]	USA	2008	345	0.7	n/a	self-report		0.0173167	0.0121217		US
Perzanowski	[177]	USA	2010	301	0.34	1998-2006	self-report		0.0151082	0.00513678		US	low income urban cohort
Ognjanovic	[178]	USA	2011	749	0.691589	1996-2006	self-report		0.0375947	0.0260001		Us and Canada	after knowledge of pregnancy rate
Cleaves	[179]	USA	2004	794	0.583123	1997-1998	self-report		0.0398534	0.0232395		Us
Li	[180]	USA	2003	934	0.815846	1996-1998	self-report		0.0468805	0.0382473		US
Werler	[165]	USA	2003	12325	0.568519	1996-1998	self-report		0.618632	0.351704		US	2 US and 1 Canadian city
Werler	[18]	USA	2005	2970	0.655	1997-2001	self-report		0.149074	0.0976434
Lacroix	[181]	France*	2009	10174	0.63	2004-2005	record review	36216	0.280926	0.176983	0.491499	France	insurance data base
Lacroix	[182]	France*	2000	1000	0.4984	1996	record review		0.0276121	0.0137619		France	insurance data base 62.3% analgesics*.8
Mikou	[183]	France*	2008	233	0.1631	n/a	self report		0.00643362	0.00104932		France	23.3%*.7 OTC
Beyens	[184]	France*	2003	911	0.54		record review		0.0251546	0.0135835			prescription data base
Crespin	[185]	France*	2011	23898	0.4336	2007	record review		0.659874	0.286121			54.2% prescribed nervous system drugs*.8 (primarily APAP)
Egen-Lappe	[186]	Germany*	2004	41293	0.04	2000-2001	record review		1	0.04	0.04	Germany	prescription data base , 5% analgesics *.8
Cleary	[187]	Ireland*	2010	61252	0.11	2000-2007	self-report		1	0.11	0.11	Ireland	13.9%*.8 all nervous system drugs w/ analgesics
Bakkeheim	[188]	Norway*	2010	1019	0.0461237	1992-1993	self-report	3647	0.279408	0.0128873	0.476876	Norway
Nordeng	[189]	Norway*	2010	1793	0.669	2004-2009	self-report		0.491637	0.328905		Norway
Ystrom	[190]	Norway*	2011	835	0.59	2008	self-report		0.228955	0.135084		Norway
Chen	[191]	Taiwan	2012	579	0.08981	1993-1995	self-report		1	0.08981	0.09	Taiwan	2007 (12-14yrs later) recall bias probable, total cold medication*.8
Leung	[192]	Hong Kong	2002	433	0.0144	2001	self-report		1	0.0144	0.01	Hong Kong	all western pharmaceuticals 2.4% *0.6
Excluded -subsets of other studies
Gunawardana	[45]	England	2011	6437	Alspac study subset of Shaneen cohort study
Feldkamp	[44]	USA	2010	11600	Part of National Birth Defects Prevention Study reported by Werler
* not included in restricted analysis because country range of birth years did not overlap with range of birthyears for ASD studies
** US ethnic group data not used in correlation calculations
All Data obtained from the individual studies identified by a search on PubMed except as noted:
(1) Total population for country- sum of the study populations for all studies for a country
(2) Weighted average country usage rate -(Sum all (study APAP usage rate *study population))/country total population
