# Supplementary material for: Prenatal and perinatal analgesic exposure and autism: an ecological link
Source: Environ Health. 2013 May 9;12:41. doi: 10.1186/1476-069X-12-41 (PMC3673819; doi:10.1186/1476-069X-12-41)
Supplement: Additional file 3 — Summary of Weighted average Autism studies and Circumcision Rates by Country. Country weighted averages of CDC autism studies from Additional file 1. Data is divided into the two cohorts, pre and post −1995. The chart displays the circumcision rates and sources for each country and the study weights. The data in this table is used for the country-level analysis and comparison between the pre and post −1995 cohorts [193-206]. [file 1476-069X-12-41-S3.xlsx]

## Sheet: Sheet1
Additional File 3
		Summary of Weighted average Autism studies and Circumcision Rates by Country
			Comparison Group with some of cohort with born post 1995
	Country	# of ASD studies	Total population all ASD studies	Midpoint of ASD study birth years	Total male weighted average autism prevalence/1000	Circumcision rate	REF #	Circumcision Data Source(comments)	Study Weight =1/variance
	Australia	3	202672	1995.55	8.0029	0.32	[193]	Morris et al 2007	1.27644e+07
	Canada	1	2240537	1993.5	7.25625	0.2	[194]	Canadian Institute for Health Info (rate for mid-1990's)	1.55515e+08
	Denmark	2	1087213	1996.5	5.44866	0.097	[195]	Morris et al 2012	1.00315e+08
	England	4	223425	1991.06	3.28628	0.038	[196]	Rickwood et al 2000	3.41054e+07
	Hong Kong	1	4247206	1988.5	2.77784	0.01	[197]	Leung 2012	7.6661e+08
	South Korea	1	55266	1997.5	15.8159	0.38	[198]	Kim D, Koo SA, Pang MG. 2012 (wted. avg of birth yrs 1993-2002 )	1.77518e+06
	Taiwan	1	372642	1991.5	4.51965	0.087	[199]	Hsieh et al. 2006	4.14116e+07
	USA	6	1078328	1998	14.68	0.631	[200]	National Hospital Discharge ( 1998 newborn Rate)	3.72749e+07
	Venezuela	1	254905	1999.5	2.58465	0.004	[48, 49]	*Jews-Jewish Virtual Library<0.05%, Muslims- 0.3% Pew Forum report	4.94387e+07
	Total	20	9762194
			Comparison Group with all of cohort born before 1995
	Country	# of ASD studies	Total population all ASD studies	Midpoint of ASD study birth years	Total male weighted average autism prevalence/1000	Circumcision rate	REF #	Circumcision Data Source(comments)	Study Weight =1/variance
	Canada	2	48549	1977.57	2.66162	0.388	[201]	Wirth JL 1980 (1977 rate)	9.14417e+06
	Denmark	1	7128	1989	13.7	0.016	[202]	Frisch et al. 1995 (1986 rate)	263685
	England	5	206977	1980.77	2.89563	0.065	[196]	Rickwood et al 2000 (study indicated change over time)	3.5843e+07
	Finland	1	152732	1984.5	1.83901	0.071	[203]	Schoen 2007	4.16015e+07
	France	3	735343	1978.42	0.686582	0.14	[204]	http://www.sante.gouv.fr/IMG/pdf/er754.pdf	5.35876e+08
	Germany	1	279616	1975	0.263077	0.109	[205]	Kamtsiuris P, Bergmann E, Rattay P, Schlaud M. 2007	5.3157e+08
	Iceland	1	43153	1987.5	1.34609	0.001	[48, 49]	*Jews-Jewish Virtual Library<0.05%, Muslims- 0.1% Pew Forum report	1.60499e+07
	Ireland	1	65000	1969	0.486087	0.019	[206]	Groves 2010	6.68909e+07
	Japan	6	418067	1971.74	1.28375	0.002	[48, 49]	*Jews-Jewish Virtual Library 0.1%, Muslims- 0.1% Pew Forum report	1.63039e+08
	Norway	1	65688	1983.5	0.514045	0.011	[48, 49]	*Jews-Jewish Virtual Library<0.05%, Muslims- 1.3% Pew Forum report	6.39241e+07
	Sweden	6	356870	1973.64	0.726237	0.022	[48, 49]	*Jews-Jewish Virtual Library 0.16%, Muslims- 1.7% Pew Forum report	2.45875e+08
	USA	7	6777702	1985.47	2.52767	0.595	[200]	National Hospital Discharge Survey (1985 newborn rate)	1.3441e+09
	Total	35	9156825
	* Circumcision rate estimated as population total percentage Jews + total percentage Muslims. Data Sources:
	Jewish Virtual Library. The Jewish Population of the World. [http://www.jewishvirtuallibrary.org/jsource/Judaism/jewpop.html]
	Pew Forum. Mapping the Global Muslim Population. [http://pewforum.org/newassets/images/reports/Muslimpopulation/Muslimpopulation.pdf]
