# Supplementary material for: Prenatal and perinatal analgesic exposure and autism: an ecological link
Source: Environ Health. 2013 May 9;12:41. doi: 10.1186/1476-069X-12-41 (PMC3673819; doi:10.1186/1476-069X-12-41)
Supplement: Additional file 4 — U.S. Studies Stratified by State from CDC Summary of Autism/ASD Prevalence Studies. The six U.S. autism prevalence studies from Additional file 1 in the post 1995 cohort stratified by state. Chart displays the study author, country, year published, range of birth years, ratio of males to females, study population, the circumcision rates and sources, and the overall and male ASD prevalence. * Analysis restricted to 2006 data of 8 year olds. [file 1476-069X-12-41-S4.xlsx]

## Sheet: Sheet1
Additional File 4
	US Studies Stratified by State from CDC Summary of Autism/ASD Prevalence Studies
		Comparison Group with some of cohort with born post 1995
Study	State	Study year published	Youngest birth year	Oldest birth year	Avg birth year	Male to female(1) ASD prevalence ratio	Study population	Overall ASD rate/1000	male to female prev ratio	Male prevalence/1000	Circumcision rate	circ rate source	Male prevalence/1000
Mulvihill CDC -2006 study*	Alabama	2009	1998	1998	1998		35126	6	3.2	9.1	n/a	a	9.1
CDC Baios-2008 study	Alabama	2012	2000	2000	2000		36566	4.8	7.2	8.1	n/a	a	8.1
Mulvihill CDC -2006 study*	Arizona	2009	1998	1998	1998		41650	12.1	3.9	18.9	0.39	a	18.9
CDC Baios-2008 study	Arizona	2012	2000	2000	2000		32601	15.6	4.6	25.1	0.38	a	25.1
CDC Rice - 2004 study	Arizona	2010	1996	1996	1996		13575	9.8	4.4	15.9	0.39	a	15.9
CDC Baios-2008 study	Arkansas	2012	2000	2000	2000		4940	10.5	4.8	17.5	0.66	b	17.5
Windham	California	2011	1996	1996	1996	6	80249	4.7	6.2	7.9	0.22	a	7.9
Mulvihill CDC -2006 study*	Colorado	2009	1998	1998	1998		7184	7.5	3.4	11.5	0.68	a	11.5
CDC Baios-2008 study	Colorado	2012	2000	2000	2000		37061	7.44	5.1	12.44	0.65	a	12.44
CDC Baios-2008 study	Florida	2012	2000	2000	2000		29366	7.2	3.9	11.3	0.48	a	11.3
Mulvihill CDC -2006 study*	Florida	2009	1998	1998	1998		27615	4.2	7.6	7.3	0.5	a	7.3
Mulvihill CDC -2006 study*	Georgia	2009	1998	1998	1998		46621	10.2	4.9	16.6	0.72	c	16.6
CDC Baios-2008 study	Georgia	2012	2000	2000	2000		50427	11.9	5.2	19.6	0.72	c	19.6
CDC Rice - 2004 study	Georgia	2010	1996	1996	1996		44701	9	3.9	14.2	0.72	c	14.2
Mulvihill CDC -2006 study*	Maryland	2009	1998	1998	1998		26489	9.2	6.5	15.6	0.72	c	15.6
CDC Baios-2008 study	Maryland	2012	2000	2000	2000		27022	12.4	5.3	20.5	0.72	b	20.5
CDC Rice - 2004 study	Maryland	2010	1996	1996	1996		11223	8.6	4.3	13.8	0.72	b	13.8
Mulvihill CDC -2006 study*	Missouri	2009	1998	1998	1998		26533	12.1	4.1	19.3	0.76	b	19.3
CDC Baios-2008 study	Missouri	2012	2000	2000	2000		25668	13.9	3.7	21.6	0.76	b	21.6
Mulvihill CDC -2006 study*	NC	2009	1998	1998	1998		22195	10.4	5	17	0.77	a	17
CDC Baios-2008 study	NC	2012	2000	2000	2000		36913	14.2	4.5	23.1	0.77	a	23.1
Bertrand	NJ	2001	1988	1995	1991.5	2.7	8896	6.7	2.7	9.8	0.74	a	9.8
CDC Baios-2008 study	NJ	2012	2000	2000	2000		7082	20.5	5.8	34.2	0.71	a	34.2
Mulvihill CDC -2006 study*	Penn	2009	1998	1998	1998		17886	8.4	4	13.3	0.8	c	13.3
CDC Baios-2008 study	Penn	2012	2000	2000	2000		18440	13.3	5.2	22.2	0.8	c	22.2
Mulvihill CDC -2006 study*	SC	2009	1998	1998	1998		22681	8.6	5.6	14.3	0.88	a	14.3
CDC Baios-2008 study	SC	2012	2000	2000	2000		23769	11.1	5.2	18.3	0.86	a	18.3
CDC Rice - 2004 study	SC	2010	1996	1996	1996		22386	5.3	6	9	0.88	a	9
Pinborough-Zimmerman*	Utah	2012	1998	1998	1998	5.3	29494	10.2	5.3	17.2	0.7	a	17.2
Pinborough-Zimmerman	Utah	2012	2000	2000	2000	4	33757	13	4	20.8	0.7	a	20.8
CDC Baios-2008 study	Utah	2012	2000	2000	2000		2123	21.2	2.7	31.7	0.7	a	31.7
Mulvihill CDC -2006 study*	WI	2009	1998	1998	1998		34058	7.6	5.6	12.7	0.82	b	12.7
CDC Baios-2008 study	WI	2012	2000	2000	2000		34451	7.8	3.2	11.7	0.82	b	11.7
							847056
Primary sources for all data:
Healthcare Cost and Utilization Project (HCUP) Agency for Health Care Policy and Research (US). [http://www.hcup-us.ahrq.gov/databases.jsp]
Secondary source reporting HCUP data:
a) http://www.cirp.org/library/statistics/USA/state-by-state/
b) http://forward.com/articles/161642/circumcision-rates-vary-widely-in-us/?p=all
c) http://www.mgmbill.org/statistics.htm
