# Supplementary material for: Prenatal and perinatal analgesic exposure and autism: an ecological link
Source: Environ Health. 2013 May 9;12:41. doi: 10.1186/1476-069X-12-41 (PMC3673819; doi:10.1186/1476-069X-12-41)
Supplement: Additional file 5 — Summary of Weighted average Autism Prevalence and Prenatal Exposure to Paracetamol Data. The Autism Prevalence Studies from Additional file 1 that had overlapping cohort birth years with the prenatal paracetamol studies in Additional file 2 are summarized. The study author, country, year published, range of birth years, population, overall ASD rate, the summary weighted average ASD rate by country, the weighted average APAP exposure rate,the APAP study range of birth years and the study weights. This data was used for Figure 1 and to calculate the prenatal correlation and trend. [file 1476-069X-12-41-S5.xlsx]

## Sheet: Sheet1
Additional File 5
	Summary of Weighted average Autism Prevalence and Prenatal Exposure to Paracetamol Data
	Autism Prevalence Studies with overlapping cohort birth years with prenatal paracetamol studies
Autism Prevalence Study	Country	Year published	Autism study youngest birth year	Autism study oldest birth year	Study population (from CDC)	Overall Autism/ASD rate/1000 (from CDC)	Total population	Country	Overall weighted average Autism/ASD rate/1000	Weighted average APAP exposure rate	Study Weight = 1/variance	Prenatal exposure studies birth year range
Oullette	Canada	2007	1987	2000	2240537	4.3	2240537	Canada	4.3	0.51	5.23305e+08	1995-1998
Parner	Denmark	2011	1994	1999	404816	6.9	1087213	Denmark	3.32235	0.228	3.28332e+08	1991-2008
Lauritsen	Denmark	2004	1992	2001	682397	1.2
Chakrabarti	UK	2001	1991.5	1995.5	15500	1.68	259670	UK	1.60361	0.53	1.62188e+08	1991-1992
Baird	Uk	2000	1990	1996.5	16235	3.1
Lingam	UK	2003	1986	1995	186206	1.5
Fombonne	UK	2001	1984	1994	12529	2.61
Powell	Uk	2000	1991	1994	29200	0.96
Kielinen	Finland	2000	1978	1991	152732	1.22	152732	Finland	1.22	0.12	1.25342e+08	1987-1988
Wong	Hong Kong	2008	1972	2005	4247206	1.6	4247206	Hong Kong	1.6	0.01	2.65876e+09	2001-2001
Kim	South Korea	2011	1993	2002	55266	9.4	55266	South Korea	9.4	0.482	5.93504e+06	2000-2009
Chien	Taiwan	2011	1978	2005	372642	2.9	372642	Taiwan	2.9	0.09	1.28871e+08	1993-1995
CDC ADDM-Rice	USA	2009	1996	1996	172335	8	732239	USA	7.94535	0.606	9.28974e+07	1996-2006
Zimmerman	USA	2011	1994	2000	89464	10.1
Windham	USA	2011	1994	1996	162402	4.7
CDC Mulvihill	USA	2009	1998	1998	308038	9
Total					9147505		9147505	8 countries
